# Supplementary material for: “Inside the Gut–Brain Axis”: Psychological Profiles of Adolescents with Inflammatory Bowel Diseases and with Restrictive Eating Disorders
Source: Nutrients. 2025 May 17;17(10):1706. doi: 10.3390/nu17101706 (PMC12114306; doi:10.3390/nu17101706)
Supplement: Supplementary file 1 [file nutrients-17-01706-s001.zip]

Archive with 1 entries (1 files):
- nutrients-3610813-supplementary.pdf
